# Supplementary material for: Design, Synthesis, and Renal Targeting of Methylprednisolone-Lysozyme
Source: Int J Mol Sci. 2020 Mar 11;21(6):1922. doi: 10.3390/ijms21061922 (PMC7139590; doi:10.3390/ijms21061922)
Supplement: Supplementary file 1 [file ijms-21-01922-s001.zip]

Archive with 6 entries (5 files):
- Supplementary materials/
- Supplementary materials/Figure S1.tif
- Supplementary materials/Figure S2.tif
- Supplementary materials/Figure S3.tif
- Supplementary materials/Figure S4.png
- Supplementary materials/Figure S5.png
